# Supplementary material for: Knocking Down FRMD4A, a Factor Associated with the Brain Development Disorder and a Risk Factor for Alzheimer’s Disease, Using RNA-Targeting CRISPR/Cas13 Reveals Its Role in Cell Morphogenesis
Source: Int J Mol Sci. 2025 Oct 16;26(20):10083. doi: 10.3390/ijms262010083 (PMC12563601; doi:10.3390/ijms262010083)
Supplement: Supplementary file 1 [file ijms-26-10083-s001.zip › Table S1.xlsx]

## Sheet: Sheet1
	Reagents or materials	Companies or sources	Cat. Nos.	Lot. Nos.	Concentrations used
	Key antibodies
	Ant-Gap43	Santa Cruz Biotechnology	sc-17790	J0920	Immunoblotting (IB), 1:5000
	Anti-Tau	Santa Cruz Biotechnology	sc-121796	J2524	IB, 1/500
	Anti-glyceraldehyde-3-phosphate dehydrogenase (GAPDH)	Santa Cruz Biotechnology	sc-32233	J2523	IB, 1:5000
	Anti-phospho-p44/42 MAPK (pMAPKs or pErk1/2)	Cell Signaling Technology	4370	5	IB, 1:2000
	Anti-44/42 MAPK (MAPKs or Erk1/2)	Cell Signaling Technology	4695	35	IB, 1:1000
	Anti-rabbit IgG (goat) pre-absorbed HRP-conjugate	Nacalai Tesque	21858-24	M3H6046	IB, 1:20000
	Anti-mouse IgG (goat) pre-absorbed HRP-conjugate	Nacalai Tesque	21860-61	L4B5968	IB, 1:20000
	Anti-IgG (H+L chain) (rabbit) pAb-HRP	MBL	458	353	IB, 1:5000
	Anti-IgG (H+L chain) (mouse) pAb-HRP	MBL	330	365	IB, 1:5000
	DNA primers
	Actin (Actb1 type, sense) 5'-ATGGATGACGATATCGCTG-3'	generated in this study	N/A	N/A	0.25 microM per one reaction
	Actin (Actb1 type, antisense) 5'-CTAGAAGCACTTGCGGTG-3'	generated in this study	N/A	N/A	0.25 microM per one reaction
	Arf6 (sense) 5'-ATGGGGAAGGTGCTATCCAAG-3'	generated in this study	N/A	N/A	0.25 microM per one reaction
	Arf6 (antisense) 5'-TTAGGATTTGTAGTTAGAGGTTAACCATG-3'	generated in this study	N/A	N/A	0.25 microM per one reaction
	FRMD4A (sense) 5'-AAGCTGGAGCTGCTAGTACAG-3'	generated in this study	N/A	N/A	0.25 microM per one reaction
	FRMD4A (antisense) 5'-CCTGTTTCCGTCAGGTCAATG-3'	generated in this study	N/A	N/A	0.25 microM per one reaction
	FRMD4B (sense) 5'-TCACCTGCTGGATGACAGAAG-3'	generated in this study	N/A	N/A	0.25 microM per one reaction
	FRMD4B (antisense) 5'-TGCACCTCCACAGCAAATTTC-3'	generated in this study	N/A	N/A	0.25 microM per one reaction
	Recombinant DNAs
	NLS-RfxCas13d-NLS (mamalian cell expression plasmid for Cas13)	Addgene	109049	N/A	1.25 mg of DNA per 6 cm dish
	pSIN-mU6	Takara Bio (discontinued product)	N/A	N/A	N/A
	pSIN-mU6-gRNA for Luciferase (105), which contains complementary 22 bases from base 105 of the firefly luciferase sequence (5'-GCACCCGTGCAAAAATGCAGGGGTCTAAAACATCCTCTAGAGGATAGAATGGCTTTTTT-3' is inserted into BamHI and ClaI multiple cloning sites)	generated in this study	N/A	N/A	1.75 mg of DNA per 6 cm dish
	pSIN-mU6-gRNA for Arf6 (140), which contains complementary 22 bases from base 140 of the mouse Arf6 sequence (5'-GCACCCGTGCAAAAATGCAGGGGTCTAAAACTCAACGTGGAGACGGTGACTTATTTTTT-3' is inserted into BamHI and ClaI multiple cloning sites)	generated in this study	N/A	N/A	1.75 mg of DNA per 6 cm dish
	pSIN-mU6-gRNA for Arf6 (248), which contains complementary 22 bases from base 248 of the mouse Arf6 sequence (5'-GCACCCGTGCAAAAATGCAGGGGTCTAAAACGTCTCATCTTCGTGGTAGACGTTTTTTT-3' is inserted into BamHI and ClaI multiple cloning sites)	generated in this study	N/A	N/A	1.75 mg of DNA per 6 cm dish
	pSIN-mU6-gRNA for FRMD4A (81), which contains complementary 22 bases from base 81 of the mouse FRMD4A sequence (5'-GCACCCGTGCAAAAATGCAGGGGTCTAAAACGGGCTGTACTAGCAGCTCCAGCTTTTTT-3' is inserted into BamHI and ClaI multiple cloning sites)	generated in this study	N/A	N/A	1.75 mg of DNA per 6 cm dish
	pSIN-mU6-gRNA for FRMD4A (120), which contains complementary 22 bases from base 120 of the mouse FRMD4A sequence (5'-GCACCCGTGCAAAAATGCAGGGGTCTAAAACAGAGGCCACGAGGTCAAGAAGCTTTTTT-3' is inserted into BamHI and ClaI multiple cloning sites)	generated in this study	N/A	N/A	1.75 mg of DNA per 6 cm dish
	pSIN-mU6-gRNA for FRMD4AB (146), which contains complementary 22 bases from base 146 of the mouse FRMD4B sequence (5'-GCACCCGTGCAAAAATGCAGGGGTCTAAAACGTCATCTGGTACACATCCCGCATTTTTT-3' is inserted into BamHI and ClaI multiple cloning sites)	generated in this study	N/A	N/A	1.75 mg of DNA per 6 cm dish
	pSIN-mU6-gRNA for FRMD4B (186), which contains complementary 22 bases from base 186 of the mouse FRMD4B sequence (5'-GCACCCGTGCAAAAATGCAGGGGTCTAAAACTCTGTCATCCAGCAGGTGAACCTTTTTT-3' is inserted into BamHI and ClaI multiple cloning sites)	generated in this study	N/A	N/A	1.75 mg of DNA per 6 cm dish
	pEGFP-C1 (mamalian cell GFP expresssion plasmid)	Takara Bio (discontinued product)	N/A	N/A	0.75 mg of DNA per 6 cm dish
